# Supplementary material for: Metarhizium spp. isolates effective against Queensland fruit fly juvenile life stages in soil
Source: PLoS One. 2024 Jan 18;19(1):e0297341. doi: 10.1371/journal.pone.0297341 (PMC10796031; doi:10.1371/journal.pone.0297341)
Supplement: S1 Appendix — (XLSX) [file pone.0297341.s003.xlsx]

## Sheet: initial pathogenicity data
species	isolate	block	replica	estimated concentration	perc viability	viable rate inoculated	pupae all	emergence	pupal mycosis	percent mycosis
Beauveria	BGV1	7	1	100000000	21	21100000	2	1	0	0
Beauveria	BGV1	7	1	100000000	22	21900000	4	3	1	25
Beauveria	BGV1	7	1	100000000	27	26900000	20	13	1	5
Beauveria	BGV1	7	2	100000000	21	21100000	7	4	3	43
Beauveria	BGV1	7	2	100000000	22	21900000	3	2	0	0
Beauveria	BGV1	8	2	100000000	27	26900000	5	4	1	20
Beauveria	BGV1	8	3	100000000	21	21100000	7	4	3	43
Beauveria	BGV1	8	3	100000000	22	21900000	5	5	0	0
Beauveria	BGV1	8	3	100000000	27	26900000	5	5	0	0
Beauveria	BGV1	8	4	100000000	21	21100000	15	12	2	13
Beauveria	BGV1	9	4	100000000	22	21900000	8	5	0	0
Beauveria	BGV1	9	4	100000000	27	26900000	6	5	1	17
Beauveria	BGV1	9	5	100000000	21	21100000	16	9	2	13
Beauveria	BGV1	9	5	100000000	22	21900000	4	3	0	0
Beauveria	BGV1	9	5	0	27	26900000	8	4	0	0
Beauveria	BGV1	15	1	100000000	n/a	n/a	9	8	1	11
Beauveria	BGV1	15	2	100000000	n/a	n/a	8	7	1	13
Beauveria	BGV1	15	3	100000000	n/a	n/a	7	5	2	29
Beauveria	BGV1	15	4	100000000	n/a	n/a	11	9	2	18
Beauveria	BGV1	15	5	100000000	n/a	n/a	7	5	2	29
Beauveria	BGV1	15	6	100000000	n/a	n/a	11	6	5	45
Beauveria	BQ1	10	1	100000000	90	89600000	17	2	15	88
Beauveria	BQ1	10	2	100000000	90	89600000	16	9	7	44
Beauveria	BQ1	10	3	100000000	90	89600000	8	2	6	75
Beauveria	BQ1	10	4	100000000	90	89600000	10	4	6	60
Beauveria	BQ1	10	5	100000000	90	89600000	13	6	6	46
Beauveria	BQ1	14	1	100000000	n/a	n/a	19	12	7	37
Beauveria	BQ1	14	2	100000000	n/a	n/a	6	6	0	0
Beauveria	BQ1	14	3	100000000	n/a	n/a	5	4	1	20
Beauveria	BQ1	14	4	100000000	n/a	n/a	14	14	0	0
Beauveria	BQ1	14	5	100000000	n/a	n/a	20	17	3	15
Beauveria	BQ1	14	6	100000000	n/a	n/a	21	20	1	5
Metarhizium	MQ1	4	1	100000000	16	15900000	5	1	4	80
Metarhizium	MQ1	4	2	100000000	16	15900000	4	0	4	100
Metarhizium	MQ1	4	3	100000000	16	15900000	3	0	3	100
Metarhizium	MQ1	4	4	100000000	16	15900000	11	1	9	82
Metarhizium	MQ1	4	5	100000000	16	15900000	1	0	1	100
Metarhizium	MQ1	6	1	100000000	27	26800000	23	1	20	87
Metarhizium	MQ1	6	2	100000000	27	26800000	9	0	8	89
Metarhizium	MQ1	6	3	100000000	27	26800000	5	0	5	100
Metarhizium	MQ1	6	4	100000000	27	26800000	8	0	7	88
Metarhizium	MQ1	6	5	100000000	27	26800000	8	0	8	100
Metarhizium	MQ1	9	1	100000000	27	27300000	16	0	14	88
Metarhizium	MQ1	9	2	100000000	27	27300000	6	0	6	100
Metarhizium	MQ1	9	3	100000000	27	27300000	7	0	6	86
Metarhizium	MQ1	9	4	100000000	27	27300000	8	0	7	88
Metarhizium	MQ1	9	5	100000000	27	27300000	5	0	5	100
Metarhizium	MQ1	11	1	100000000	21	20800000	38	1	37	97
Metarhizium	MQ1	11	2	100000000	21	20800000	29	0	29	100
Metarhizium	MQ1	11	3	100000000	21	20800000	3	0	3	100
Metarhizium	MQ1	11	4	100000000	21	20800000	38	2	36	95
Metarhizium	MQ1	11	5	100000000	21	20800000	13	1	12	92
Metarhizium	MQ1	14	1	100000000	n/a	n/a	19	3	16	84
Metarhizium	MQ1	14	2	100000000	n/a	n/a	5	0	5	100
Metarhizium	MQ1	14	3	100000000	n/a	n/a	5	0	5	100
Metarhizium	MQ1	14	4	100000000	n/a	n/a	14	0	14	100
Metarhizium	MQ1	14	5	100000000	n/a	n/a	16	3	13	81
Metarhizium	MQ1	14	6	100000000	n/a	n/a	11	0	11	100
Metarhizium	MQ1	15	1	100000000	n/a	n/a	7	0	7	100
Metarhizium	MQ1	15	2	100000000	n/a	n/a	6	0	6	100
Metarhizium	MQ1	15	3	100000000	n/a	n/a	4	0	4	100
Metarhizium	MQ1	15	4	100000000	n/a	n/a	6	2	4	67
Metarhizium	MQ1	15	5	100000000	n/a	n/a	3	0	3	100
Metarhizium	MQ1	15	6	100000000	n/a	n/a	6	2	4	67
Metarhizium	MM2	4	1	100000000	2	1980000	8	1	7	88
Metarhizium	MM2	4	2	100000000	2	1980000	7	4	3	43
Metarhizium	MM2	4	3	100000000	2	1980000	2	0	2	100
Metarhizium	MM2	4	4	100000000	2	1980000	1	1	0	0
Metarhizium	MM2	4	5	100000000	2	1980000	6	3	3	50
Metarhizium	MM2	6	1	100000000	20	19600000	5	4	1	20
Metarhizium	MM2	6	2	100000000	20	19600000	8	4	3	38
Metarhizium	MM2	6	3	100000000	20	19600000	10	6	4	40
Metarhizium	MM2	6	4	100000000	20	19600000	5	2	3	60
Metarhizium	MM2	6	5	100000000	20	19600000	2	2	0	0
Metarhizium	MM2	9	1	100000000	22	22000000	13	3	7	54
Metarhizium	MM2	9	2	100000000	22	22000000	8	3	5	63
Metarhizium	MM2	9	3	100000000	22	22000000	3	2	1	33
Metarhizium	MM2	9	4	100000000	22	22000000	33	11	14	42
Metarhizium	MM2	9	5	100000000	22	22000000	11	6	3	27
Metarhizium	MM2	15	1	100000000	n/a	n/a	5	0	5	100
Metarhizium	MM2	15	2	100000000	n/a	n/a	17	7	10	59
Metarhizium	MM2	15	3	100000000	n/a	n/a	14	1	13	93
Metarhizium	MM2	15	4	100000000	n/a	n/a	10	1	9	90
Metarhizium	MM2	15	5	100000000	n/a	n/a	3	1	2	67
Metarhizium	MM2	15	6	100000000	n/a	n/a	4	0	4	100
Metarhizium	MGV4	1	1	100000000	21	20700000	59	16	40	68
Metarhizium	MGV4	1	2	100000000	21	20700000	10	3	7	70
Metarhizium	MGV4	1	3	100000000	21	20700000	18	5	11	61
Metarhizium	MGV4	1	4	100000000	21	20700000	16	9	7	44
Metarhizium	MGV4	1	5	100000000	21	20700000	22	10	12	55
Metarhizium	MGV4	3	1	100000000	11	10900000	2	1	1	50
Metarhizium	MGV4	3	2	100000000	11	10900000	2	1	1	50
Metarhizium	MGV4	3	3	100000000	11	10900000	4	4	0	0
Metarhizium	MGV4	3	4	100000000	11	10900000	1	1	0	0
Metarhizium	MGV4	3	5	100000000	11	10900000	1	1	0	0
Metarhizium	MGV4	7	1	100000000	12	11900000	4	1	3	75
Metarhizium	MGV4	7	2	100000000	12	11900000	8	5	3	38
Metarhizium	MGV4	7	3	100000000	12	11900000	8	7	1	13
Metarhizium	MGV4	7	4	100000000	12	11900000	8	6	2	25
Metarhizium	MGV4	7	5	100000000	12	11900000	3	1	2	67
Metarhizium	MGV5	2	1	100000000	7	6650000	12	4	8	67
Metarhizium	MGV5	2	2	100000000	7	6650000	7	3	4	57
Metarhizium	MGV5	2	3	100000000	7	6650000	13	11	2	15
Metarhizium	MGV5	2	4	100000000	7	6650000	10	4	6	60
Metarhizium	MGV5	2	5	100000000	7	6650000	10	3	7	70
Metarhizium	MGV5	5	1	100000000	11	11200000	2	2	0	0
Metarhizium	MGV5	5	2	100000000	11	11200000	1	1	0	0
Metarhizium	MGV5	5	3	100000000	11	11200000	3	1	2	67
Metarhizium	MGV5	5	4	100000000	11	11200000	1	1	0	0
Metarhizium	MGV5	5	5	100000000	11	11200000	1	0	1	100
Metarhizium	MGV5	8	1	100000000	13	13100000	6	3	3	50
Metarhizium	MGV5	8	2	100000000	13	13100000	5	0	5	100
Metarhizium	MGV5	8	3	100000000	13	13100000	8	4	4	50
Metarhizium	MGV5	8	4	100000000	13	13100000	5	5	0	0
Metarhizium	MGV5	8	5	100000000	13	13100000	3	0	3	100
Metarhizium	MGV6	2	1	100000000	3	3450000	2	1	1	50
Metarhizium	MGV6	2	2	100000000	3	3450000	22	13	8	36
Metarhizium	MGV6	2	3	100000000	3	3450000	20	9	11	55
Metarhizium	MGV6	2	4	100000000	3	3450000	9	4	5	56
Metarhizium	MGV6	2	5	100000000	3	3450000	4	1	3	75
Metarhizium	MGV6	5	1	100000000	10	9860000	7	2	4	57
Metarhizium	MGV6	5	2	100000000	10	9860000	4	4	0	0
Metarhizium	MGV6	5	3	100000000	10	9860000	5	2	3	60
Metarhizium	MGV6	5	4	100000000	10	9860000	6	2	4	67
Metarhizium	MGV6	5	5	100000000	10	9860000	3	1	2	67
Metarhizium	MGV6	8	1	100000000	16	16000000	7	4	3	43
Metarhizium	MGV6	8	2	100000000	16	16000000	6	1	4	67
Metarhizium	MGV6	8	3	100000000	16	16000000	3	2	1	33
Metarhizium	MGV6	8	4	100000000	16	16000000	1	1	0	0
Metarhizium	MGV6	8	5	100000000	16	16000000	5	3	1	20
Metarhizium	MGV7	2	1	100000000	4	3980000	17	4	13	76
Metarhizium	MGV7	2	2	100000000	4	3980000	8	3	5	63
Metarhizium	MGV7	2	3	100000000	4	3980000	10	3	7	70
Metarhizium	MGV7	2	4	100000000	4	3980000	12	6	5	42
Metarhizium	MGV7	2	5	100000000	4	3980000	13	11	2	15
Metarhizium	MGV7	5	1	100000000	10	10200000	6	4	2	33
Metarhizium	MGV7	5	2	100000000	10	10200000	4	3	1	25
Metarhizium	MGV7	5	3	100000000	10	10200000	3	2	0	0
Metarhizium	MGV7	5	4	100000000	10	10200000	4	4	0	0
Metarhizium	MGV7	5	5	100000000	10	10200000	3	2	1	33
Metarhizium	MGV7	8	1	100000000	14	13700000	3	3	0	0
Metarhizium	MGV7	8	2	100000000	14	13700000	5	5	0	0
Metarhizium	MGV7	8	3	100000000	14	13700000	5	2	2	40
Metarhizium	MGV7	8	4	100000000	14	13700000	2	2	0	0
Metarhizium	MGV7	8	5	100000000	14	13700000	5	5	0	0
Metarhizium	MGV8	2	1	100000000	3	3140000	10	6	4	40
Metarhizium	MGV8	2	2	100000000	3	3140000	3	1	2	67
Metarhizium	MGV8	2	3	100000000	3	3140000	5	1	4	80
Metarhizium	MGV8	2	4	100000000	3	3140000	3	2	1	33
Metarhizium	MGV8	2	5	100000000	3	3140000	14	6	8	57
Metarhizium	MGV8	5	1	100000000	13	13000000	2	2	0	0
Metarhizium	MGV8	5	2	100000000	13	13000000	9	5	4	44
Metarhizium	MGV8	5	3	100000000	13	13000000	4	1	3	75
Metarhizium	MGV8	5	4	100000000	13	13000000	3	1	1	33
Metarhizium	MGV8	5	5	100000000	13	13000000	5	3	1	20
Metarhizium	MGV8	8	1	100000000	13	12600000	2	1	1	50
Metarhizium	MGV8	8	2	100000000	13	12600000	6	5	0	0
Metarhizium	MGV8	8	3	100000000	13	12600000	4	2	2	50
Metarhizium	MGV8	8	4	100000000	13	12600000	6	5	1	17
Metarhizium	MGV8	8	5	100000000	13	12600000	3	1	2	67
Metarhizium	MQ2	10	1	100000000	84	83800000	10	1	9	90
Metarhizium	MQ2	10	2	100000000	84	83800000	14	1	13	93
Metarhizium	MQ2	10	4	100000000	84	83800000	14	0	14	100
Metarhizium	MQ2	10	5	100000000	84	83800000	11	0	11	100
Metarhizium	MQ2	11	1	100000000	212	212000000	33	0	33	100
Metarhizium	MQ2	11	2	100000000	212	212000000	14	0	14	100
Metarhizium	MQ2	11	3	100000000	212	212000000	20	4	16	80
Metarhizium	MQ2	11	4	100000000	212	212000000	27	7	20	74
Metarhizium	MQ2	11	5	100000000	212	212000000	32	9	23	72
Metarhizium	MQ3	10	1	100000000	93	92700000	13	1	13	100
Metarhizium	MQ3	10	2	100000000	93	92700000	12	0	12	100
Metarhizium	MQ3	10	3	100000000	93	92700000	24	2	22	92
Metarhizium	MQ3	10	4	100000000	93	92700000	10	0	10	100
Metarhizium	MQ3	10	5	100000000	93	92700000	5	1	4	80
Metarhizium	MQ3	12	1	100000000	75	74600000	26	9	17	65
Metarhizium	MQ3	12	2	100000000	75	74600000	4	0	4	100
Metarhizium	MQ3	12	3	100000000	75	74600000	12	2	10	83
Metarhizium	MQ3	12	4	100000000	75	74600000	10	1	9	90
Metarhizium	MGV9	4	1	100000000	19	19000000	1	1	0	0
Metarhizium	MGV9	4	2	100000000	19	19000000	2	0	2	100
Metarhizium	MGV9	4	3	100000000	19	19000000	5	3	2	40
Metarhizium	MGV9	4	4	100000000	19	19000000	13	6	7	54
Metarhizium	MGV9	4	5	100000000	19	19000000	6	6	0	0
Metarhizium	MGV9	6	1	100000000	16	15700000	17	14	1	6
Metarhizium	MGV9	6	2	100000000	16	15700000	7	2	3	43
Metarhizium	MGV9	6	3	100000000	16	15700000	3	2	1	33
Metarhizium	MGV9	6	4	100000000	16	15700000	9	4	5	56
Metarhizium	MGV9	6	5	100000000	16	15700000	9	3	4	44
Metarhizium	MGV9	9	1	100000000	15	15100000	22	13	5	23
Metarhizium	MGV9	9	2	100000000	15	15100000	2	1	1	50
Metarhizium	MGV9	9	3	100000000	15	15100000	16	11	5	31
Metarhizium	MGV9	9	4	100000000	15	15100000	11	7	4	36
Metarhizium	MGV9	9	5	100000000	15	15100000	6	6	0	0
Metarhizium	MGV9	15	1	100000000	n/a	n/a	10	6	4	40
Metarhizium	MGV9	15	2	100000000	n/a	n/a	6	2	4	67
Metarhizium	MGV9	15	3	100000000	n/a	n/a	8	5	3	38
Metarhizium	MGV9	15	4	100000000	n/a	n/a	5	2	3	60
Metarhizium	MGV9	15	5	100000000	n/a	n/a	5	3	2	40
Metarhizium	MGV9	15	6	100000000	n/a	n/a	1	1	0	0
Metarhizium	MM1	4	1	100000000	4	3510000	6	2	4	67
Metarhizium	MM1	4	2	100000000	4	3510000	5	2	3	60
Metarhizium	MM1	4	3	100000000	4	3510000	3	1	1	33
Metarhizium	MM1	4	4	100000000	4	3510000	3	2	1	33
Metarhizium	MM1	4	5	100000000	4	3510000	2	0	2	100
Metarhizium	MM1	6	1	100000000	25	25200000	11	6	3	27
Metarhizium	MM1	6	2	100000000	25	25200000	11	7	4	36
Metarhizium	MM1	6	3	100000000	25	25200000	19	12	6	32
Metarhizium	MM1	6	4	100000000	25	25200000	10	5	3	30
Metarhizium	MM1	6	5	100000000	25	25200000	14	12	2	14
Metarhizium	MM1	9	1	100000000	23	22600000	16	10	6	38
Metarhizium	MM1	9	2	100000000	23	22600000	23	11	11	48
Metarhizium	MM1	9	3	100000000	23	22600000	9	6	3	33
Metarhizium	MM1	9	4	100000000	23	22600000	9	3	4	44
Metarhizium	MM1	9	5	100000000	23	22600000	4	2	1	25
Metarhizium	MM1	15	1	100000000	n/a	n/a	2	0	2	100
Metarhizium	MM1	15	2	100000000	n/a	n/a	1	0	1	100
Metarhizium	MM1	15	3	100000000	n/a	n/a	7	4	3	43
Metarhizium	MM1	15	4	100000000	n/a	n/a	1	0	1	100
Metarhizium	MM1	15	5	100000000	n/a	n/a	5	0	5	100
Metarhizium	MM1	15	6	100000000	n/a	n/a	4	0	4	100
Metarhizium	MGV1	1	1	100000000	42	42400000	34	16	18	53
Metarhizium	MGV1	1	2	100000000	42	42400000	54	17	35	65
Metarhizium	MGV1	1	3	100000000	42	42400000	13	1	12	92
Metarhizium	MGV1	1	4	100000000	42	42400000	62	9	50	81
Metarhizium	MGV1	1	5	100000000	42	42400000	69	19	45	65
Metarhizium	MGV1	3	1	100000000	21	20800000	2	1	1	50
Metarhizium	MGV1	3	2	100000000	21	20800000	16	7	9	56
Metarhizium	MGV1	3	3	100000000	21	20800000	3	0	3	100
Metarhizium	MGV1	3	4	100000000	21	20800000	3	2	1	33
Metarhizium	MGV1	3	5	100000000	21	20800000	2	1	1	50
Metarhizium	MGV1	7	1	100000000	16	16400000	3	0	3	100
Metarhizium	MGV1	7	2	100000000	16	16400000	2	1	1	50
Metarhizium	MGV1	7	3	100000000	16	16400000	5	2	3	60
Metarhizium	MGV1	7	4	100000000	16	16400000	11	5	5	45
Metarhizium	MGV1	7	5	100000000	16	16400000	3	0	3	100
Metarhizium	MGV2	1	1	100000000	22	21900000	22	6	16	73
Metarhizium	MGV2	1	2	100000000	22	21900000	6	2	4	67
Metarhizium	MGV2	1	3	100000000	22	21900000	48	16	30	63
Metarhizium	MGV2	1	4	100000000	22	21900000	31	8	22	71
Metarhizium	MGV2	1	5	100000000	22	21900000	15	4	11	73
Metarhizium	MGV2	3	1	100000000	15	15000000	1	1	0	0
Metarhizium	MGV2	3	2	100000000	15	15000000	8	2	5	63
Metarhizium	MGV2	3	3	100000000	15	15000000	6	3	3	50
Metarhizium	MGV2	3	4	100000000	15	15000000	3	3	0	0
Metarhizium	MGV2	3	5	100000000	15	15000000	3	1	1	33
Metarhizium	MGV2	7	1	100000000	15	14600000	9	4	5	56
Metarhizium	MGV2	7	2	100000000	15	14600000	3	1	2	67
Metarhizium	MGV2	7	3	100000000	15	14600000	8	5	3	38
Metarhizium	MGV2	7	4	100000000	15	14600000	3	1	2	67
Metarhizium	MGV2	7	5	100000000	15	14600000	4	2	2	50
Metarhizium	MGV3	1	1	100000000	11	10700000	78	26	50	64
Metarhizium	MGV3	1	2	100000000	11	10700000	8	5	3	38
Metarhizium	MGV3	1	3	100000000	11	10700000	26	4	22	85
Metarhizium	MGV3	1	4	100000000	11	10700000	29	10	19	66
Metarhizium	MGV3	1	5	100000000	11	10700000	34	10	24	71
Metarhizium	MGV3	3	1	100000000	11	11300000	4	2	1	25
Metarhizium	MGV3	3	2	100000000	11	11300000	5	3	2	40
Metarhizium	MGV3	3	3	100000000	11	11300000	2	1	1	50
Metarhizium	MGV3	3	4	100000000	11	11300000	3	1	2	67
Metarhizium	MGV3	3	5	100000000	11	11300000	9	5	4	44
Metarhizium	MGV3	7	1	100000000	11	10700000	7	4	2	29
Metarhizium	MGV3	7	2	100000000	11	10700000	8	4	4	50
Metarhizium	MGV3	7	3	100000000	11	10700000	3	3	0	0
Metarhizium	MGV3	7	4	100000000	11	10700000	9	5	4	44
Metarhizium	MGV3	7	5	100000000	11	10700000	3	3	0	0
Tween	Control	1	1	0	0	0	19	17	0	0
Tween	Control	1	2	0	0	0	28	28	0	0
Tween	Control	1	3	0	0	0	13	13	0	0
Tween	Control	1	4	0	0	0	14	13	0	0
Tween	Control	1	5	0	0	0	11	11	0	0
Tween	Control	2	1	0	0	0	9	9	0	0
Tween	Control	2	2	0	0	0	20	19	0	0
Tween	Control	2	3	0	0	0	16	16	0	0
Tween	Control	2	4	0	0	0	12	11	0	0
Tween	Control	2	5	0	0	0	15	15	0	0
Tween	Control	3	1	0	0	0	3	3	0	0
Tween	Control	3	2	0	0	0	1	1	0	0
Tween	Control	3	3	0	0	0	18	16	0	0
Tween	Control	3	4	0	0	0	7	6	0	0
Tween	Control	3	5	0	0	0	2	2	0	0
Tween	Control	4	1	0	0	0	2	2	0	0
Tween	Control	4	2	0	0	0	3	3	0	0
Tween	Control	4	3	0	0	0	5	5	0	0
Tween	Control	4	4	0	0	0	4	4	0	0
Tween	Control	4	5	0	0	0	7	7	0	0
Tween	Control	5	1	0	0	0	1	1	0	0
Tween	Control	5	2	0	0	0	4	4	0	0
Tween	Control	5	3	0	0	0	2	2	0	0
Tween	Control	5	4	0	0	0	1	1	0	0
Tween	Control	5	5	0	0	0	1	1	0	0
Tween	Control	6	1	0	0	0	5	5	0	0
Tween	Control	6	2	0	0	0	8	8	0	0
Tween	Control	6	3	0	0	0	8	8	0	0
Tween	Control	6	4	0	0	0	7	7	0	0
Tween	Control	6	5	0	0	0	9	9	0	0
Tween	Control	7	1	0	0	0	3	3	0	0
Tween	Control	7	2	0	0	0	5	5	0	0
Tween	Control	7	3	0	0	0	6	6	0	0
Tween	Control	7	4	0	0	0	5	5	0	0
Tween	Control	7	5	0	0	0	5	5	0	0
Tween	Control	8	1	0	0	0	7	7	0	0
Tween	Control	8	2	0	0	0	6	6	0	0
Tween	Control	8	3	0	0	0	7	7	0	0
Tween	Control	8	4	0	0	0	5	5	0	0
Tween	Control	8	5	0	0	0	7	7	0	0
Tween	Control	9	1	0	0	0	4	4	0	0
Tween	Control	9	2	0	0	0	10	8	0	0
Tween	Control	9	3	0	0	0	4	3	0	0
Tween	Control	9	4	0	0	0	7	7	0	0
Tween	Control	9	5	0	0	0	20	18	0	0
Tween	Control	10	1	100000000	0	0	14	14	0	0
Tween	Control	10	2	100000000	0	0	6	6	0	0
Tween	Control	10	3	100000000	0	0	12	10	2	17
Tween	Control	10	4	100000000	0	0	11	10	1	9
Tween	Control	10	5	100000000	0	0	11	6	3	27
Tween	Control	11	1	100000000	0	0	22	22	0	0
Tween	Control	11	2	100000000	0	0	20	19	1	5
Tween	Control	11	3	100000000	0	0	13	12	1	8
Tween	Control	11	4	100000000	0	0	18	17	1	6
Tween	Control	12	1	100000000	0	0	9	8	0	0
Tween	Control	12	2	100000000	0	0	7	6	0	0
Tween	Control	12	3	100000000	0	0	16	16	0	0
Tween	Control	12	4	100000000	0	0	13	8	5	38
Tween	Control	13	1	100000000	0	0	11	10	1	9
Tween	Control	13	2	100000000	0	0	39	39	0	0
Tween	Control	13	3	100000000	0	0	28	28	0	0
Tween	Control	13	4	100000000	0	0	7	5	2	29
Tween	Control	14	2	100000000	n/a	n/a	16	12	4	25
Tween	Control	14	3	100000000	n/a	n/a	21	21	0	0
Tween	Control	14	4	100000000	n/a	n/a	20	13	7	35
Tween	Control	14	5	100000000	n/a	n/a	14	11	3	21
Tween	Control	14	6	100000000	n/a	n/a	13	13	0	0
Tween	Control	15	1	100000000	n/a	n/a	4	4	0	0
Tween	Control	15	2	100000000	n/a	n/a	3	3	0	0
Tween	Control	15	3	100000000	n/a	n/a	36	35	1	3
Tween	Control	15	4	100000000	n/a	n/a	14	11	3	21
Tween	Control	15	5	100000000	n/a	n/a	2	2	0	0
Tween	Control	15	6	100000000	n/a	n/a	5	5	0	0

## Sheet: life stage data
life stage	epf	rep	bioassay	perc viability	est conc	viable rate	viable spores_0d	viable spores_7d	exposure time	pupae all	adult emergence	adult mortality	perc of adults mycosed	nr unemerged pupae	pupal mortality	perc pupae mortality	nr of individuals survived treatment	perc of individuals survived treatment
1d pupae	MM2	1	1	90	90000000	80600000	167000000	4330000	10.06	20	17	14	70	3	3	15	3	15
1d pupae	MM2	2	1	90	90000000	80600000	117000000	5000000	11	20	15	15	75	5	4	20	1	5
1d pupae	MM2	3	1	90	90000000	80600000	100000000	6070000	10	20	3	2	10	17	12	60	6	30
1d pupae	MM2	4	2	98	90000000	88300000	740000000	8670000	10.11	20	18	4	20	2	2	10	14	70
1d pupae	MM2	5	2	98	90000000	88300000	790000000	8030000	10.28	20	19	9	45	1	0	0	11	55
1d pupae	MM2	6	2	98	90000000	88300000	693000000	7070000	10.13	20	8	4	20	12	6	30	10	50
1d pupae	MM2	7	3	93	90000000	83900000	170000000	2500000	10.45	20	20	16	80	0	0	0	4	20
1d pupae	MM2	8	3	93	90000000	83900000	117000000	2630000	11	20	16	10	50	4	4	20	6	30
1d pupae	MM2	9	3	93	90000000	83900000	120000000	4430000	11.1	20	20	16	80	0	0	0	4	20
1d pupae	Control	1	1	0	0	0	0	0	10.45	20	20	0	0	0	0	0	20	100
1d pupae	Control	2	1	0	0	0	0	0	10.5	20	20	0	0	0	0	0	20	100
1d pupae	Control	3	1	0	0	0	0	0	10.7	20	20	0	0	0	0	0	20	100
1d pupae	Control	4	2	0	0	0	0	0	11.05	20	20	0	0	0	0	0	20	100
1d pupae	Control	5	2	0	0	0	0	0	11.45	20	20	0	0	0	0	0	20	100
1d pupae	Control	6	2	0	0	0	0	0	10	20	20	0	0	0	0	0	20	100
1d pupae	Control	7	3	0	0	0	0	0	10.1	20	20	0	0	0	0	0	20	100
1d pupae	Control	8	3	0	0	0	0	0	10.55	20	20	0	0	0	0	0	20	100
1d pupae	Control	9	3	0	0	0	0	0	11.55	20	20	0	0	0	0	0	20	100
1d pupae	MGV1	1	1	92	90000000	82800000	217000000	3130000	10.38	20	16	15	75	4	4	20	1	5
1d pupae	MGV1	2	1	92	90000000	82800000	193000000	4200000	10.19	20	16	14	70	4	4	20	2	10
1d pupae	MGV1	3	1	92	90000000	82800000	157000000	3430000	10.1	20	20	17	85	0	0	0	3	15
1d pupae	MGV1	4	2	97	90000000	87700000	113000000	4200000	10.3	20	20	5	25	0	0	0	15	75
1d pupae	MGV1	5	2	97	90000000	87700000	100000000	5170000	10.25	20	16	3	15	4	4	20	13	65
1d pupae	MGV1	6	2	97	90000000	87700000	100000000	6000000	10.07	15	14	6	40	1	2	13	7	47
1d pupae	MGV1	7	3	97	90000000	87400000	107000000	2630000	10.18	20	17	4	20	3	3	15	13	65
1d pupae	MGV1	8	3	97	90000000	87400000	143000000	2070000	10.3	20	20	11	55	0	0	0	9	45
1d pupae	MGV1	9	3	97	90000000	87400000	100000000	2770000	10.7	20	20	14	70	0	0	0	6	30
1d pupae	MQ1	1	1	100	90000000	90100000	140000000	2570000	10.32	20	19	13	65	1	1	5	6	30
1d pupae	MQ1	2	1	100	90000000	90100000	153000000	2870000	10.6	20	10	10	50	10	9	45	1	5
1d pupae	MQ1	3	1	100	90000000	90100000	163000000	4100000	10.36	20	14	9	45	6	6	30	5	25
1d pupae	MQ1	4	2	96	90000000	86600000	103000000	1800000	10.16	20	19	11	55	1	1	5	8	40
1d pupae	MQ1	5	2	96	90000000	86600000	110000000	2300000	10.12	20	17	11	55	3	3	15	6	30
1d pupae	MQ1	6	2	96	90000000	86600000	230000000	3430000	10	20	20	15	75	0	0	0	5	25
1d pupae	MQ1	7	3	96	90000000	86700000	183000000	3070000	10.7	20	20	13	65	0	0	0	7	35
1d pupae	MQ1	8	3	96	90000000	86700000	137000000	3230000	11.59	20	20	20	100	0	0	0	0	0
1d pupae	MQ1	9	3	96	90000000	86700000	100000000	4630000	10	20	17	16	80	3	3	15	1	5
3d pupae	MM2	1	1	90	90000000	80600000	137000000	2700000	9	20	18	18	90	2	0	0	2	10
3d pupae	MM2	2	1	90	90000000	80600000	147000000	3600000	8.93	20	15	15	75	5	0	0	5	25
3d pupae	MM2	3	1	90	90000000	80600000	150000000	4330000	8.94	20	18	18	90	2	0	0	2	10
3d pupae	MM2	4	2	98	90000000	88300000	787000000	5930000	8.95	20	19	8	40	1	0	0	12	60
3d pupae	MM2	5	2	98	90000000	88300000	683000000	5100000	8.21	20	19	12	60	1	0	0	8	40
3d pupae	MM2	6	2	98	90000000	88300000	710000000	6930000	8.79	20	19	14	70	1	0	0	6	30
3d pupae	MM2	7	3	93	90000000	83900000	143000000	1400000	9.21	20	13	3	15	7	0	0	17	85
3d pupae	MM2	8	3	93	90000000	83900000	123000000	2870000	9.23	20	13	1	5	7	0	0	19	95
3d pupae	MM2	9	3	93	90000000	83900000	160000000	3500000	9.25	20	12	2	10	8	0	0	18	90
3d pupae	Control	1	1	0	0	0	0	0	9.05	20	20	0	0	0	0	0	20	100
3d pupae	Control	2	1	0	0	0	0	0	9.3	20	20	0	0	0	0	0	20	100
3d pupae	Control	3	1	0	0	0	0	0	9.22	20	18	0	0	2	0	0	20	100
3d pupae	Control	4	2	0	0	0	0	0	9.25	20	20	0	0	0	0	0	20	100
3d pupae	Control	5	2	0	0	0	0	0	8.84	20	19	0	0	1	0	0	20	100
3d pupae	Control	6	2	0	0	0	0	0	9.47	20	19	0	0	1	0	0	20	100
3d pupae	Control	7	3	0	0	0	0	0	9.19	20	16	0	0	4	0	0	20	100
3d pupae	Control	8	3	0	0	0	0	0	9.2	20	15	0	0	5	0	0	20	100
3d pupae	Control	9	3	0	0	0	0	0	9.25	20	16	0	0	4	0	0	20	100
3d pupae	MGV1	1	1	92	90000000	82800000	153000000	3300000	9	20	19	14	70	1	0	0	6	30
3d pupae	MGV1	2	1	92	90000000	82800000	123000000	5230000	9.12	20	17	16	80	3	0	0	4	20
3d pupae	MGV1	3	1	92	90000000	82800000	187000000	3430000	9	20	18	14	70	2	0	0	6	30
3d pupae	MGV1	4	2	97	90000000	87700000	110000000	3670000	9.1	20	20	4	20	0	0	0	16	80
3d pupae	MGV1	5	2	97	90000000	87700000	120000000	4830000	8.44	20	18	6	30	2	0	0	14	70
3d pupae	MGV1	6	2	97	90000000	87700000	103000000	4770000	8.82	20	17	3	15	3	0	0	17	85
3d pupae	MGV1	7	3	97	90000000	87400000	103000000	3330000	9.37	20	19	2	10	1	0	0	18	90
3d pupae	MGV1	8	3	97	90000000	87400000	113000000	3230000	9.44	20	16	1	5	4	0	0	19	95
3d pupae	MGV1	9	3	97	90000000	87400000	100000000	2770000	9	20	18	1	5	2	0	0	19	95
3d pupae	MQ1	1	1	100	90000000	90100000	157000000	3630000	9.07	20	15	10	50	5	0	0	10	50
3d pupae	MQ1	2	1	100	90000000	90100000	150000000	4100000	9.22	20	18	16	80	2	0	0	4	20
3d pupae	MQ1	3	1	100	90000000	90100000	183000000	3500000	9.16	20	19	19	95	1	0	0	1	5
3d pupae	MQ1	4	2	96	90000000	86600000	143000000	1670000	9	20	19	14	70	1	0	0	6	30
3d pupae	MQ1	5	2	96	90000000	86600000	100000000	3270000	8.72	20	18	7	35	2	0	0	13	65
3d pupae	MQ1	6	2	96	90000000	86600000	153000000	3330000	8.89	20	19	6	30	1	0	0	14	70
3d pupae	MQ1	7	3	96	90000000	86700000	120000000	4030000	9.14	20	14	3	15	6	0	0	17	85
3d pupae	MQ1	8	3	96	90000000	86700000	167000000	3130000	9.35	20	17	1	5	3	0	0	19	95
3d pupae	MQ1	9	3	96	90000000	86700000	127000000	1670000	9.4	20	15	2	10	5	0	0	18	90
5d pupae	MM2	1	1	97	90000000	87500000	103000000	2470000	6.83	20	18	14	70	2	0	0	6	30
5d pupae	MM2	2	1	97	90000000	87500000	107000000	3230000	7.05	20	20	19	95	0	0	0	1	5
5d pupae	MM2	3	1	97	90000000	87500000	103000000	2970000	6.94	20	18	12	60	2	0	0	8	40
5d pupae	MM2	4	2	95	90000000	85900000	107000000	4400000	7.25	20	20	7	35	0	0	0	13	65
5d pupae	MM2	5	2	95	90000000	85900000	117000000	5900000	7.05	20	20	8	40	0	0	0	12	60
5d pupae	MM2	6	2	95	90000000	85900000	113000000	7400000	7.05	20	19	10	50	1	0	0	10	50
5d pupae	MM2	7	3	95	90000000	85600000	107000000	1700000	6.11	20	19	9	45	1	0	0	11	55
5d pupae	MM2	8	3	95	90000000	85600000	103000000	2030000	6.05	20	20	10	50	0	0	0	10	50
5d pupae	MM2	9	3	95	90000000	85600000	110000000	2700000	6.11	20	18	8	40	2	0	0	12	60
5d pupae	Control	1	1	0	0	0	0	0	6.6	20	20	0	0	0	0	0	20	100
5d pupae	Control	2	1	0	0	0	0	0	7.2	20	20	0	0	0	0	0	20	100
5d pupae	Control	3	1	0	0	0	0	0	7.3	20	20	0	0	0	0	0	20	100
5d pupae	Control	4	2	0	0	0	0	0	7.15	20	20	0	0	0	0	0	20	100
5d pupae	Control	5	2	0	0	0	0	0	7.05	20	20	0	0	0	0	0	20	100
5d pupae	Control	6	2	0	0	0	0	0	7.1	20	20	0	0	0	0	0	20	100
5d pupae	Control	7	3	0	0	0	0	0	6.15	20	20	0	0	0	0	0	20	100
5d pupae	Control	8	3	0	0	0	0	0	6	20	20	0	0	0	0	0	20	100
5d pupae	Control	9	3	0	0	0	0	0	6.26	20	19	0	0	1	0	0	20	100
5d pupae	MGV1	1	1	99	90000000	89200000	140000000	5200000	5.78	20	18	10	50	2	0	0	10	50
5d pupae	MGV1	2	1	99	90000000	89200000	127000000	3800000	6.11	20	19	14	70	1	0	0	6	30
5d pupae	MGV1	3	1	99	90000000	89200000	120000000	3700000	6.38	20	16	14	70	4	0	0	6	30
5d pupae	MGV1	4	2	100	90000000	89800000	135000000	2570000	7.05	20	20	2	10	0	0	0	18	90
5d pupae	MGV1	5	2	100	90000000	89800000	317000000	4430000	7.06	20	18	8	40	2	0	0	12	60
5d pupae	MGV1	6	2	100	90000000	89800000	100000000	3600000	7.05	20	20	9	45	0	0	0	11	55
5d pupae	MGV1	7	3	96	90000000	86400000	113000000	4370000	6.1	20	20	5	25	0	0	0	15	75
5d pupae	MGV1	8	3	96	90000000	86400000	117000000	2770000	6.15	20	20	9	45	0	0	0	11	55
5d pupae	MGV1	9	3	96	90000000	86400000	107000000	3100000	6.58	20	19	5	25	1	0	0	15	75
5d pupae	MQ1	1	1	96	90000000	86400000	100000000	2270000	7	20	16	10	50	4	0	0	10	50
5d pupae	MQ1	2	1	96	90000000	86400000	100000000	1870000	6.89	20	19	16	80	1	0	0	4	20
5d pupae	MQ1	3	1	96	90000000	86400000	107000000	2800000	6.53	20	19	16	80	1	0	0	4	20
5d pupae	MQ1	4	2	98	90000000	88400000	100000000	2030000	7.05	20	20	10	50	0	0	0	10	50
5d pupae	MQ1	5	2	98	90000000	88400000	120000000	2170000	7	20	19	11	55	1	0	0	9	45
5d pupae	MQ1	6	2	98	90000000	88400000	140000000	2100000	7.06	20	17	8	40	3	0	0	12	60
5d pupae	MQ1	7	3	99	90000000	89400000	110000000	2200000	6.17	20	18	9	45	2	0	0	11	55
5d pupae	MQ1	8	3	99	90000000	89400000	103000000	1600000	6.05	20	20	15	75	0	0	0	5	25
5d pupae	MQ1	9	3	99	90000000	89400000	140000000	2300000	6.1	20	20	9	45	0	0	0	11	55
7d pupae	MM2	1	1	97	90000000	87500000	107000000	2500000	5.26	20	19	10	50	1	0	0	10	50
7d pupae	MM2	2	1	97	90000000	87500000	110000000	3770000	5.5	20	20	17	85	0	0	0	3	15
7d pupae	MM2	3	1	97	90000000	87500000	110000000	2330000	5.15	20	20	20	100	0	0	0	0	0
7d pupae	MM2	4	2	95	90000000	85900000	140000000	6700000	5.74	20	19	16	80	1	0	0	4	20
7d pupae	MM2	5	2	95	90000000	85900000	117000000	6830000	5.21	20	19	15	75	1	0	0	5	25
7d pupae	MM2	6	2	95	90000000	85900000	100000000	5970000	6	20	18	16	80	2	0	0	4	20
7d pupae	MM2	7	3	95	90000000	85600000	113000000	1870000	4.53	20	19	8	40	1	0	0	12	60
7d pupae	MM2	8	3	95	90000000	85600000	100000000	1100000	4.05	20	20	15	75	0	0	0	5	25
7d pupae	MM2	9	3	95	90000000	85600000	107000000	1700000	4.35	20	20	11	55	0	0	0	9	45
7d pupae	Control	1	1	0	0	0	0	0	5.2	20	20	0	0	0	0	0	20	100
7d pupae	Control	2	1	0	0	0	0	0	5.05	20	20	0	0	0	0	0	20	100
7d pupae	Control	3	1	0	0	0	0	0	5.05	20	20	0	0	0	0	0	20	100
7d pupae	Control	4	2	0	0	0	0	0	5.35	20	20	0	0	0	0	0	20	100
7d pupae	Control	5	2	0	0	0	0	0	5.5	20	20	0	0	0	0	0	20	100
7d pupae	Control	6	2	0	0	0	0	0	5.9	20	20	0	0	0	0	0	20	100
7d pupae	Control	7	3	0	0	0	0	0	4.44	20	18	0	0	2	0	0	20	100
7d pupae	Control	8	3	0	0	0	0	0	4.26	20	19	0	0	1	0	0	20	100
7d pupae	Control	9	3	0	0	0	0	0	4.4	20	20	0	0	0	0	0	20	100
7d pupae	MGV1	1	1	99	90000000	89200000	190000000	3870000	5.25	20	20	5	25	0	0	0	15	75
7d pupae	MGV1	2	1	99	90000000	89200000	183000000	3570000	5.25	20	20	12	60	0	0	0	8	40
7d pupae	MGV1	3	1	99	90000000	89200000	183000000	3870000	5.25	20	20	15	75	0	0	0	5	25
7d pupae	MGV1	4	2	100	90000000	89800000	120000000	5070000	5.45	20	20	11	55	0	0	0	9	45
7d pupae	MGV1	5	2	100	90000000	89800000	117000000	5900000	5.55	20	20	18	90	0	0	0	2	10
7d pupae	MGV1	6	2	100	90000000	89800000	120000000	6270000	5.9	20	20	19	95	0	0	0	1	5
7d pupae	MGV1	7	3	96	90000000	86400000	120000000	2870000	4.35	20	20	13	65	0	0	0	7	35
7d pupae	MGV1	8	3	96	90000000	86400000	107000000	3800000	4.58	20	19	10	50	1	0	0	10	50
7d pupae	MGV1	9	3	96	90000000	86400000	107000000	3330000	4.6	20	20	7	35	0	0	0	13	65
7d pupae	MQ1	1	1	96	90000000	86400000	103000000	1900000	5.2	20	20	10	50	0	0	0	10	50
7d pupae	MQ1	2	1	96	90000000	86400000	103000000	1430000	5.28	20	18	7	35	2	0	0	13	65
7d pupae	MQ1	3	1	96	90000000	86400000	103000000	1870000	5	20	20	19	95	0	0	0	1	5
7d pupae	MQ1	4	2	98	90000000	88400000	110000000	1470000	5.55	20	20	18	90	0	0	0	2	10
7d pupae	MQ1	5	2	98	90000000	88400000	147000000	1230000	5.55	20	20	10	50	0	0	0	10	50
7d pupae	MQ1	6	2	98	90000000	88400000	130000000	3400000	5.55	20	20	18	90	0	0	0	2	10
7d pupae	MQ1	7	3	99	90000000	89400000	100000000	1800000	4.37	20	19	7	35	1	0	0	13	65
7d pupae	MQ1	8	3	99	90000000	89400000	103000000	2370000	4.1	20	20	13	65	0	0	0	7	35
7d pupae	MQ1	9	3	99	90000000	89400000	123000000	1930000	4.79	20	19	6	30	1	0	0	14	70
9d pupae	MM2	1	1	97	90000000	87500000	107000000	3070000	4.05	20	20	19	95	0	0	0	1	5
9d pupae	MM2	2	1	97	90000000	87500000	100000000	2630000	4	20	18	17	85	2	0	0	3	15
9d pupae	MM2	3	1	97	90000000	87500000	117000000	3130000	4.1	20	20	20	100	0	0	0	0	0
9d pupae	MM2	4	2	95	90000000	85900000	103000000	3130000	4	20	17	17	85	3	0	0	3	15
9d pupae	MM2	5	2	95	90000000	85900000	207000000	6200000	4	20	14	14	70	6	0	0	6	30
9d pupae	MM2	6	2	95	90000000	85900000	113000000	4670000	4	20	20	18	90	0	0	0	2	10
9d pupae	MM2	7	3	95	90000000	85600000	100000000	1830000	3	20	20	13	65	0	0	0	7	35
9d pupae	MM2	8	3	95	90000000	85600000	107000000	1630000	3.15	20	20	11	55	0	0	0	9	45
9d pupae	MM2	9	3	95	90000000	85600000	123000000	1600000	3.3	20	20	12	60	0	0	0	8	40
9d pupae	Control	1	1	0	0	0	0	0	4.15	20	20	0	0	0	0	0	20	100
9d pupae	Control	2	1	0	0	0	0	0	4.05	20	19	0	0	1	0	0	20	100
9d pupae	Control	3	1	0	0	0	0	0	4.1	20	20	0	0	0	0	0	20	100
9d pupae	Control	4	2	0	0	0	0	0	4	20	13	0	0	7	0	0	20	100
9d pupae	Control	5	2	0	0	0	0	0	4	20	17	0	0	3	0	0	20	100
9d pupae	Control	6	2	0	0	0	0	0	4	20	19	0	0	1	0	0	20	100
9d pupae	Control	7	3	0	0	0	0	0	3.44	20	18	0	0	2	0	0	20	100
9d pupae	Control	8	3	0	0	0	0	0	3.15	20	20	0	0	0	0	0	20	100
9d pupae	Control	9	3	0	0	0	0	0	3.2	20	20	0	0	0	0	0	20	100
9d pupae	MGV1	1	1	99	90000000	89200000	143000000	3600000	4.1	20	20	15	75	0	0	0	5	25
9d pupae	MGV1	2	1	99	90000000	89200000	150000000	2470000	4.15	20	20	18	90	0	0	0	2	10
9d pupae	MGV1	3	1	99	90000000	89200000	153000000	4930000	4.05	20	20	19	95	0	0	0	1	5
9d pupae	MGV1	4	2	100	90000000	89800000	103000000	2400000	4	20	19	16	80	1	0	0	4	20
9d pupae	MGV1	5	2	100	90000000	89800000	113000000	3500000	4	20	20	17	85	0	0	0	3	15
9d pupae	MGV1	6	2	100	90000000	89800000	110000000	7600000	4	20	19	18	90	1	0	0	2	10
9d pupae	MGV1	7	3	96	90000000	86400000	110000000	3230000	3.21	20	19	10	50	1	0	0	10	50
9d pupae	MGV1	8	3	96	90000000	86400000	103000000	2900000	3.05	20	20	7	35	0	0	0	13	65
9d pupae	MGV1	9	3	96	90000000	86400000	100000000	2330000	3.25	20	20	13	65	0	0	0	7	35
9d pupae	MQ1	1	1	96	90000000	86400000	103000000	3470000	4	20	17	17	85	3	0	0	3	15
9d pupae	MQ1	2	1	96	90000000	86400000	117000000	2370000	4	20	19	19	95	1	0	0	1	5
9d pupae	MQ1	3	1	96	90000000	86400000	100000000	3730000	4	20	17	16	80	3	0	0	4	20
9d pupae	MQ1	4	2	98	90000000	88400000	110000000	1770000	4	20	13	13	65	7	0	0	7	35
9d pupae	MQ1	5	2	98	90000000	88400000	110000000	3270000	4	20	16	16	80	4	0	0	4	20
9d pupae	MQ1	6	2	98	90000000	88400000	107000000	2600000	4	20	19	19	95	1	0	0	1	5
9d pupae	MQ1	7	3	99	90000000	89400000	123000000	3600000	3.47	20	19	16	80	1	0	0	4	20
9d pupae	MQ1	8	3	99	90000000	89400000	167000000	2400000	3.1	20	20	10	50	0	0	0	10	50
9d pupae	MQ1	9	3	99	90000000	89400000	100000000	1830000	3.7	20	20	17	85	0	0	0	3	15
larvae	MM2	1	1	90	90000000	80600000	147000000	3970000	11	20	1	1	5	19	19	95	0	0
larvae	MM2	2	1	90	90000000	80600000	123000000	2670000	10.2	20	5	3	15	15	14	70	3	15
larvae	MM2	3	1	90	90000000	80600000	143000000	3670000	11	20	2	1	5	18	18	90	1	5
larvae	MM2	4	2	98	90000000	88300000	677000000	6030000	10.5	20	6	3	15	14	13	65	4	20
larvae	MM2	5	2	98	90000000	88300000	817000000	5870000	10	20	6	3	15	14	14	70	3	15
larvae	MM2	6	2	98	90000000	88300000	803000000	8400000	10	20	0	0	0	20	20	100	0	0
larvae	MM2	7	3	93	90000000	83900000	130000000	3430000	10.63	20	8	8	40	12	12	60	0	0
larvae	MM2	8	3	93	90000000	83900000	100000000	3270000	11	20	6	6	30	14	14	70	0	0
larvae	MM2	9	3	93	90000000	83900000	127000000	3070000	11	20	3	3	15	17	17	85	0	0
larvae	Control	1	1	0	0	0	0	0	10.15	20	19	0	0	1	0	0	20	100
larvae	Control	2	1	0	0	0	0	0	10	20	20	0	0	0	0	0	20	100
larvae	Control	3	1	0	0	0	0	0	10.3	20	20	0	0	0	0	0	20	100
larvae	Control	4	2	0	0	0	0	0	10.95	20	19	0	0	1	0	0	20	100
larvae	Control	5	2	0	0	0	0	0	10	20	20	0	0	0	0	0	20	100
larvae	Control	6	2	0	0	0	0	0	10.65	20	20	0	0	0	0	0	20	100
larvae	Control	7	3	0	0	0	0	0	10.58	20	19	0	0	1	0	0	20	100
larvae	Control	8	3	0	0	0	0	0	11.35	20	17	0	0	3	0	0	20	100
larvae	Control	9	3	0	0	0	0	0	11.35	20	20	0	0	0	0	0	20	100
larvae	MGV1	1	1	92	90000000	82800000	203000000	6870000	10.78	20	9	9	45	11	11	55	0	0
larvae	MGV1	2	1	92	90000000	82800000	163000000	6170000	10	20	8	8	40	12	10	50	2	10
larvae	MGV1	3	1	92	90000000	82800000	177000000	5700000	10	20	7	6	30	13	13	65	1	5
larvae	MGV1	4	2	97	90000000	87700000	107000000	4600000	10.57	20	7	5	25	13	13	65	2	10
larvae	MGV1	5	2	97	90000000	87700000	133000000	2830000	11.58	20	12	7	35	8	7	35	6	30
larvae	MGV1	6	2	97	90000000	87700000	117000000	6570000	10.25	20	8	5	25	12	10	50	5	25
larvae	MGV1	7	3	97	90000000	87400000	113000000	3930000	10.8	20	15	12	60	5	5	25	3	15
larvae	MGV1	8	3	97	90000000	87400000	100000000	3730000	10.91	20	11	9	45	9	9	45	2	10
larvae	MGV1	9	3	97	90000000	87400000	100000000	3300000	11	20	7	7	35	13	13	65	0	0
larvae	MQ1	1	1	100	90000000	90100000	180000000	2170000	10	20	0	0	0	20	20	100	0	0
larvae	MQ1	2	1	100	90000000	90100000	193000000	3170000	10	20	0	0	0	20	20	100	0	0
larvae	MQ1	3	1	100	90000000	90100000	147000000	4770000	10	20	1	1	5	19	19	95	0	0
larvae	MQ1	4	2	96	90000000	86600000	117000000	2200000	10	20	0	0	0	20	20	100	0	0
larvae	MQ1	5	2	96	90000000	86600000	130000000	8770000	11	20	0	0	0	20	20	100	0	0
larvae	MQ1	6	2	96	90000000	86600000	160000000	1930000	11	20	0	0	0	20	20	100	0	0
larvae	MQ1	7	3	96	90000000	86700000	113000000	2330000	11	20	1	0	0	19	19	95	1	5
larvae	MQ1	8	3	96	90000000	86700000	140000000	2170000	11	20	2	2	10	18	18	90	0	0
larvae	MQ1	9	3	96	90000000	86700000	117000000	3200000	10.4	20	0	0	0	20	20	100	0	0

## Sheet: survival data
rep	trt	flyID	Days Alive
1	Control	1	8
1	Control	2	9
1	Control	3	11
1	Control	4	11
1	Control	5	11
1	Control	6	11
1	Control	7	11
1	Control	8	11
1	Control	9	11
1	Control	10	11
1	Control	11	11
1	Control	12	11
1	Control	13	11
1	Control	14	11
1	Control	15	11
1	Control	16	11
1	Control	17	11
1	Control	18	11
1	Control	19	11
1	Control	20	11
2	Control	1	3
2	Control	2	4
2	Control	3	5
2	Control	4	5
2	Control	5	6
2	Control	6	6
2	Control	7	6
2	Control	8	6
2	Control	9	6
2	Control	10	6
2	Control	11	6
2	Control	12	6
2	Control	13	11
2	Control	14	11
2	Control	15	11
2	Control	16	11
2	Control	17	11
2	Control	18	11
2	Control	19	11
2	Control	20	11
3	Control	1	5
3	Control	2	9
3	Control	3	9
3	Control	4	11
3	Control	5	11
3	Control	6	11
3	Control	7	11
3	Control	8	11
3	Control	9	11
3	Control	10	11
3	Control	11	11
3	Control	12	11
3	Control	13	11
3	Control	14	11
3	Control	15	11
3	Control	16	11
3	Control	17	11
3	Control	18	11
3	Control	19	11
3	Control	20	11
4	Control	1	11
4	Control	2	11
4	Control	3	11
4	Control	4	11
4	Control	5	11
4	Control	6	11
4	Control	7	11
4	Control	8	11
4	Control	9	11
4	Control	10	11
4	Control	11	11
4	Control	12	11
4	Control	13	11
4	Control	14	11
4	Control	15	11
4	Control	16	11
4	Control	17	11
4	Control	18	11
4	Control	19	11
4	Control	20	11
5	Control	1	1
5	Control	2	4
5	Control	3	11
5	Control	4	11
5	Control	5	11
5	Control	6	11
5	Control	7	11
5	Control	8	11
5	Control	9	11
5	Control	10	11
5	Control	11	11
5	Control	12	11
5	Control	13	11
5	Control	14	11
5	Control	15	11
5	Control	16	11
5	Control	17	11
5	Control	18	11
5	Control	19	11
5	Control	20	11
6	Control	1	1
6	Control	2	1
6	Control	3	8
6	Control	4	8
6	Control	5	11
6	Control	6	11
6	Control	7	11
6	Control	8	11
6	Control	9	11
6	Control	10	11
6	Control	11	11
6	Control	12	11
6	Control	13	11
6	Control	14	11
6	Control	15	11
6	Control	16	11
6	Control	17	11
6	Control	18	11
6	Control	19	11
6	Control	20	11
7	Control	1	1
7	Control	2	3
7	Control	3	6
7	Control	4	11
7	Control	5	11
7	Control	6	11
7	Control	7	11
7	Control	8	11
7	Control	9	11
7	Control	10	11
7	Control	11	11
7	Control	12	11
7	Control	13	11
7	Control	14	11
7	Control	15	11
7	Control	16	11
7	Control	17	11
7	Control	18	11
7	Control	19	11
7	Control	20	11
8	Control	1	11
8	Control	2	11
8	Control	3	11
8	Control	4	11
8	Control	5	11
8	Control	6	11
8	Control	7	11
8	Control	8	11
8	Control	9	11
8	Control	10	11
8	Control	11	11
8	Control	12	11
8	Control	13	11
8	Control	14	11
8	Control	15	11
8	Control	16	11
8	Control	17	11
8	Control	18	11
8	Control	19	11
8	Control	20	11
9	Control	1	1
9	Control	2	1
9	Control	3	1
9	Control	4	11
9	Control	5	11
9	Control	6	11
9	Control	7	11
9	Control	8	11
9	Control	9	11
9	Control	10	11
9	Control	11	11
9	Control	12	11
9	Control	13	11
9	Control	14	11
9	Control	15	11
9	Control	16	11
9	Control	17	11
9	Control	18	11
9	Control	19	11
9	Control	20	11
1	MGV1	1	1
1	MGV1	2	1
1	MGV1	3	3
1	MGV1	4	8
1	MGV1	5	8
1	MGV1	6	8
1	MGV1	7	9
1	MGV1	8	9
1	MGV1	9	11
1	MGV1	10	11
1	MGV1	11	11
1	MGV1	12	11
1	MGV1	13	11
1	MGV1	14	11
1	MGV1	15	11
1	MGV1	16	11
1	MGV1	17	11
1	MGV1	18	11
1	MGV1	19	11
1	MGV1	20	11
2	MGV1	1	1
2	MGV1	2	1
2	MGV1	3	1
2	MGV1	4	1
2	MGV1	5	1
2	MGV1	6	1
2	MGV1	7	2
2	MGV1	8	2
2	MGV1	9	5
2	MGV1	10	6
2	MGV1	11	6
2	MGV1	12	8
2	MGV1	13	11
2	MGV1	14	11
2	MGV1	15	11
2	MGV1	16	11
2	MGV1	17	11
2	MGV1	18	11
2	MGV1	19	11
2	MGV1	20	11
3	MGV1	1	1
3	MGV1	2	1
3	MGV1	3	1
3	MGV1	4	7
3	MGV1	5	7
3	MGV1	6	8
3	MGV1	7	8
3	MGV1	8	8
3	MGV1	9	8
3	MGV1	10	11
3	MGV1	11	11
3	MGV1	12	11
3	MGV1	13	11
3	MGV1	14	11
3	MGV1	15	11
3	MGV1	16	11
3	MGV1	17	11
3	MGV1	18	11
3	MGV1	19	11
3	MGV1	20	11
4	MGV1	1	3
4	MGV1	2	6
4	MGV1	3	8
4	MGV1	4	8
4	MGV1	5	8
4	MGV1	6	11
4	MGV1	7	11
4	MGV1	8	11
4	MGV1	9	11
4	MGV1	10	11
4	MGV1	11	11
4	MGV1	12	11
4	MGV1	13	11
4	MGV1	14	11
4	MGV1	15	11
4	MGV1	16	11
4	MGV1	17	11
4	MGV1	18	11
4	MGV1	19	11
4	MGV1	20	11
5	MGV1	1	4
5	MGV1	2	4
5	MGV1	3	6
5	MGV1	4	8
5	MGV1	5	8
5	MGV1	6	8
5	MGV1	7	11
5	MGV1	8	11
5	MGV1	9	11
5	MGV1	10	11
5	MGV1	11	11
5	MGV1	12	11
5	MGV1	13	11
5	MGV1	14	11
5	MGV1	15	11
5	MGV1	16	11
5	MGV1	17	11
5	MGV1	18	11
5	MGV1	19	11
5	MGV1	20	11
6	MGV1	1	3
6	MGV1	2	3
6	MGV1	3	4
6	MGV1	4	6
6	MGV1	5	7
6	MGV1	6	8
6	MGV1	7	8
6	MGV1	8	11
6	MGV1	9	11
6	MGV1	10	11
6	MGV1	11	11
6	MGV1	12	11
6	MGV1	13	11
6	MGV1	14	11
6	MGV1	15	11
6	MGV1	16	11
6	MGV1	17	11
6	MGV1	18	11
6	MGV1	19	11
6	MGV1	20	11
7	MGV1	1	1
7	MGV1	2	4
7	MGV1	3	4
7	MGV1	4	7
7	MGV1	5	7
7	MGV1	6	8
7	MGV1	7	8
7	MGV1	8	11
7	MGV1	9	11
7	MGV1	10	11
7	MGV1	11	11
7	MGV1	12	11
7	MGV1	13	11
7	MGV1	14	11
7	MGV1	15	11
7	MGV1	16	11
7	MGV1	17	11
7	MGV1	18	11
7	MGV1	19	11
7	MGV1	20	11
8	MGV1	1	5
8	MGV1	2	6
8	MGV1	3	6
8	MGV1	4	7
8	MGV1	5	8
8	MGV1	6	8
8	MGV1	7	8
8	MGV1	8	9
8	MGV1	9	9
8	MGV1	10	10
8	MGV1	11	10
8	MGV1	12	11
8	MGV1	13	11
8	MGV1	14	11
8	MGV1	15	11
8	MGV1	16	11
8	MGV1	17	11
8	MGV1	18	11
8	MGV1	19	11
8	MGV1	20	11
9	MGV1	1	5
9	MGV1	2	5
9	MGV1	3	6
9	MGV1	4	8
9	MGV1	5	8
9	MGV1	6	8
9	MGV1	7	8
9	MGV1	8	11
9	MGV1	9	11
9	MGV1	10	11
9	MGV1	11	11
9	MGV1	12	11
9	MGV1	13	11
9	MGV1	14	11
9	MGV1	15	11
9	MGV1	16	11
9	MGV1	17	11
9	MGV1	18	11
9	MGV1	19	11
9	MGV1	20	11
1	MM2	1	4
1	MM2	2	4
1	MM2	3	4
1	MM2	4	4
1	MM2	5	5
1	MM2	6	5
1	MM2	7	5
1	MM2	8	5
1	MM2	9	8
1	MM2	10	8
1	MM2	11	11
1	MM2	12	11
1	MM2	13	11
1	MM2	14	11
1	MM2	15	11
1	MM2	16	11
1	MM2	17	11
1	MM2	18	11
1	MM2	19	11
1	MM2	20	11
2	MM2	1	1
2	MM2	2	1
2	MM2	3	4
2	MM2	4	4
2	MM2	5	4
2	MM2	6	5
2	MM2	7	5
2	MM2	8	5
2	MM2	9	6
2	MM2	10	7
2	MM2	11	9
2	MM2	12	11
2	MM2	13	11
2	MM2	14	11
2	MM2	15	11
2	MM2	16	11
2	MM2	17	11
2	MM2	18	11
2	MM2	19	11
2	MM2	20	11
3	MM2	1	1
3	MM2	2	3
3	MM2	3	3
3	MM2	4	3
3	MM2	5	4
3	MM2	6	4
3	MM2	7	6
3	MM2	8	6
3	MM2	9	6
3	MM2	10	7
3	MM2	11	7
3	MM2	12	9
3	MM2	13	9
3	MM2	14	11
3	MM2	15	11
3	MM2	16	11
3	MM2	17	11
3	MM2	18	11
3	MM2	19	11
3	MM2	20	11
4	MM2	1	1
4	MM2	2	1
4	MM2	3	1
4	MM2	4	4
4	MM2	5	4
4	MM2	6	4
4	MM2	7	4
4	MM2	8	4
4	MM2	9	4
4	MM2	10	4
4	MM2	11	5
4	MM2	12	5
4	MM2	13	6
4	MM2	14	8
4	MM2	15	8
4	MM2	16	11
4	MM2	17	11
4	MM2	18	11
4	MM2	19	11
4	MM2	20	11
5	MM2	1	1
5	MM2	2	4
5	MM2	3	4
5	MM2	4	4
5	MM2	5	5
5	MM2	6	5
5	MM2	7	5
5	MM2	8	7
5	MM2	9	8
5	MM2	10	8
5	MM2	11	9
5	MM2	12	9
5	MM2	13	9
5	MM2	14	9
5	MM2	15	11
5	MM2	16	11
5	MM2	17	11
5	MM2	18	11
5	MM2	19	11
5	MM2	20	11
6	MM2	1	1
6	MM2	2	4
6	MM2	3	4
6	MM2	4	4
6	MM2	5	4
6	MM2	6	4
6	MM2	7	5
6	MM2	8	5
6	MM2	9	5
6	MM2	10	5
6	MM2	11	5
6	MM2	12	7
6	MM2	13	7
6	MM2	14	7
6	MM2	15	11
6	MM2	16	11
6	MM2	17	11
6	MM2	18	11
6	MM2	19	11
6	MM2	20	11
7	MM2	1	3
7	MM2	2	3
7	MM2	3	3
7	MM2	4	3
7	MM2	5	3
7	MM2	6	3
7	MM2	7	3
7	MM2	8	5
7	MM2	9	5
7	MM2	10	5
7	MM2	11	5
7	MM2	12	5
7	MM2	13	6
7	MM2	14	8
7	MM2	15	11
7	MM2	16	11
7	MM2	17	11
7	MM2	18	11
7	MM2	19	11
7	MM2	20	11
8	MM2	1	4
8	MM2	2	4
8	MM2	3	4
8	MM2	4	4
8	MM2	5	6
8	MM2	6	8
8	MM2	7	11
8	MM2	8	11
8	MM2	9	11
8	MM2	10	11
8	MM2	11	11
8	MM2	12	11
8	MM2	13	11
8	MM2	14	11
8	MM2	15	11
8	MM2	16	11
8	MM2	17	11
8	MM2	18	11
8	MM2	19	11
8	MM2	20	11
9	MM2	1	1
9	MM2	2	3
9	MM2	3	3
9	MM2	4	3
9	MM2	5	3
9	MM2	6	3
9	MM2	7	4
9	MM2	8	4
9	MM2	9	4
9	MM2	10	5
9	MM2	11	7
9	MM2	12	8
9	MM2	13	8
9	MM2	14	11
9	MM2	15	11
9	MM2	16	11
9	MM2	17	11
9	MM2	18	11
9	MM2	19	11
9	MM2	20	11
1	MQ1	1	3
1	MQ1	2	3
1	MQ1	3	3
1	MQ1	4	4
1	MQ1	5	4
1	MQ1	6	4
1	MQ1	7	7
1	MQ1	8	11
1	MQ1	9	11
1	MQ1	10	11
1	MQ1	11	11
1	MQ1	12	11
1	MQ1	13	11
1	MQ1	14	11
1	MQ1	15	11
1	MQ1	16	11
1	MQ1	17	11
1	MQ1	18	11
1	MQ1	19	11
1	MQ1	20	11
2	MQ1	1	3
2	MQ1	2	3
2	MQ1	3	3
2	MQ1	4	3
2	MQ1	5	3
2	MQ1	6	3
2	MQ1	7	3
2	MQ1	8	3
2	MQ1	9	4
2	MQ1	10	4
2	MQ1	11	4
2	MQ1	12	5
2	MQ1	13	11
2	MQ1	14	11
2	MQ1	15	11
2	MQ1	16	11
2	MQ1	17	11
2	MQ1	18	11
2	MQ1	19	11
2	MQ1	20	11
3	MQ1	1	1
3	MQ1	2	3
3	MQ1	3	3
3	MQ1	4	3
3	MQ1	5	3
3	MQ1	6	3
3	MQ1	7	3
3	MQ1	8	3
3	MQ1	9	3
3	MQ1	10	4
3	MQ1	11	4
3	MQ1	12	4
3	MQ1	13	4
3	MQ1	14	4
3	MQ1	15	4
3	MQ1	16	7
3	MQ1	17	7
3	MQ1	18	8
3	MQ1	19	11
3	MQ1	20	11
4	MQ1	1	1
4	MQ1	2	1
4	MQ1	3	1
4	MQ1	4	3
4	MQ1	5	3
4	MQ1	6	3
4	MQ1	7	3
4	MQ1	8	3
4	MQ1	9	3
4	MQ1	10	8
4	MQ1	11	9
4	MQ1	12	9
4	MQ1	13	11
4	MQ1	14	11
4	MQ1	15	11
4	MQ1	16	11
4	MQ1	17	11
4	MQ1	18	11
4	MQ1	19	11
4	MQ1	20	11
5	MQ1	1	1
5	MQ1	2	1
5	MQ1	3	1
5	MQ1	4	1
5	MQ1	5	3
5	MQ1	6	3
5	MQ1	7	3
5	MQ1	8	3
5	MQ1	9	3
5	MQ1	10	6
5	MQ1	11	7
5	MQ1	12	8
5	MQ1	13	8
5	MQ1	14	8
5	MQ1	15	11
5	MQ1	16	11
5	MQ1	17	11
5	MQ1	18	11
5	MQ1	19	11
5	MQ1	20	11
6	MQ1	1	1
6	MQ1	2	1
6	MQ1	3	1
6	MQ1	4	2
6	MQ1	5	3
6	MQ1	6	3
6	MQ1	7	3
6	MQ1	8	3
6	MQ1	9	6
6	MQ1	10	7
6	MQ1	11	8
6	MQ1	12	8
6	MQ1	13	8
6	MQ1	14	11
6	MQ1	15	11
6	MQ1	16	11
6	MQ1	17	11
6	MQ1	18	11
6	MQ1	19	11
6	MQ1	20	11
7	MQ1	1	1
7	MQ1	2	1
7	MQ1	3	3
7	MQ1	4	3
7	MQ1	5	3
7	MQ1	6	3
7	MQ1	7	3
7	MQ1	8	3
7	MQ1	9	3
7	MQ1	10	3
7	MQ1	11	6
7	MQ1	12	6
7	MQ1	13	7
7	MQ1	14	8
7	MQ1	15	8
7	MQ1	16	8
7	MQ1	17	11
7	MQ1	18	11
7	MQ1	19	11
7	MQ1	20	11
8	MQ1	1	1
8	MQ1	2	1
8	MQ1	3	2
8	MQ1	4	3
8	MQ1	5	3
8	MQ1	6	3
8	MQ1	7	3
8	MQ1	8	3
8	MQ1	9	4
8	MQ1	10	6
8	MQ1	11	6
8	MQ1	12	8
8	MQ1	13	8
8	MQ1	14	8
8	MQ1	15	9
8	MQ1	16	9
8	MQ1	17	11
8	MQ1	18	11
8	MQ1	19	11
8	MQ1	20	11
9	MQ1	1	3
9	MQ1	2	3
9	MQ1	3	3
9	MQ1	4	3
9	MQ1	5	6
9	MQ1	6	6
9	MQ1	7	6
9	MQ1	8	7
9	MQ1	9	7
9	MQ1	10	8
9	MQ1	11	8
9	MQ1	12	8
9	MQ1	13	9
9	MQ1	14	11
9	MQ1	15	11
9	MQ1	16	11
9	MQ1	17	11
9	MQ1	18	11
9	MQ1	19	11
9	MQ1	20	11

## Sheet: dose response data
dose	epf	rep	bioassay	perc viability	est conc	viable rate	viable spores_g dry soil_0d	perc soil water_0	perc soil water_7	perc water loss	pupae all	adult emergence	pupal mortality	perc pupae mortality
1x10^6	MQ1	1	1	98	1000000	979000	1830000	29	27	1	20	17	3	15
1x10^6	MQ1	2	1	98	1000000	979000	969000	33	29	4	20	19	1	5
1x10^6	MQ1	3	1	98	1000000	979000	1900000	29	28	1	20	20	0	0
1x10^6	MQ1	4	1	98	1000000	979000	1930000	29	27	1	20	18	2	10
1x10^6	MQ1	5	1	98	1000000	979000	958000	30	26	5	20	19	1	5
1x10^6	MQ1	6	2	90	1000000	904000	1460000	31	27	4	20	19	1	5
1x10^6	MQ1	7	2	90	1000000	904000	1370000	37	30	7	20	18	2	10
1x10^6	MQ1	8	2	90	1000000	904000	1850000	34	27	7	20	18	2	10
1x10^6	MQ1	9	2	90	1000000	904000	1640000	34	28	6	20	18	2	10
1x10^6	MQ1	10	2	90	1000000	904000	1650000	31	28	3	20	19	1	5
1x10^6	MQ1	11	3	97	1000000	970000	1240000	25	22	3	20	17	3	15
1x10^6	MQ1	12	3	97	1000000	970000	1080000	26	24	2	20	18	2	10
1x10^6	MQ1	13	3	97	1000000	970000	2100000	28	25	3	20	20	0	0
1x10^6	MQ1	14	3	97	1000000	970000	1950000	27	22	5	20	17	3	15
1x10^6	MQ1	15	3	97	1000000	970000	2250000	25	17	9	20	18	2	10
2.5x10^6	MQ1	1	1	98	2500000	2450000	4580000	29	27	1	20	20	0	0
2.5x10^6	MQ1	2	1	98	2500000	2450000	4840000	33	29	4	20	18	2	10
2.5x10^6	MQ1	3	1	98	2500000	2450000	3800000	29	28	1	20	16	4	20
2.5x10^6	MQ1	4	1	98	2500000	2450000	3860000	29	27	1	20	20	0	0
2.5x10^6	MQ1	5	1	98	2500000	2450000	4790000	30	26	5	20	16	4	20
2.5x10^6	MQ1	6	2	90	2500000	2260000	4370000	31	27	4	20	18	2	10
2.5x10^6	MQ1	7	2	90	2500000	2260000	4120000	37	30	7	20	17	3	15
2.5x10^6	MQ1	8	2	90	2500000	2260000	5540000	34	27	7	20	16	4	20
2.5x10^6	MQ1	9	2	90	2500000	2260000	3280000	34	28	6	20	19	1	5
2.5x10^6	MQ1	10	2	90	2500000	2260000	4130000	31	28	3	20	16	4	20
2.5x10^6	MQ1	11	3	97	2500000	2420000	4960000	25	22	3	20	17	3	15
2.5x10^6	MQ1	12	3	97	2500000	2420000	3250000	26	24	2	20	18	2	10
2.5x10^6	MQ1	13	3	97	2500000	2420000	4210000	28	25	3	20	17	3	15
2.5x10^6	MQ1	14	3	97	2500000	2420000	2920000	27	22	5	20	19	1	5
2.5x10^6	MQ1	15	3	97	2500000	2420000	3380000	25	17	9	20	17	3	15
5x10^6	MQ1	1	1	98	5000000	4900000	5490000	29	27	1	20	16	4	20
5x10^6	MQ1	2	1	98	5000000	4900000	6780000	33	29	4	20	18	2	10
5x10^6	MQ1	3	1	98	5000000	4900000	5700000	29	28	1	20	15	5	25
5x10^6	MQ1	4	1	98	5000000	4900000	6760000	29	27	1	20	18	2	10
5x10^6	MQ1	5	1	98	5000000	4900000	4790000	30	26	5	20	16	4	20
5x10^6	MQ1	6	2	90	5000000	4520000	10200000	31	27	4	20	15	5	25
5x10^6	MQ1	7	2	90	5000000	4520000	6860000	37	30	7	20	14	6	30
5x10^6	MQ1	8	2	90	5000000	4520000	5540000	34	27	7	20	17	3	15
5x10^6	MQ1	9	2	90	5000000	4520000	4930000	34	28	6	20	17	3	15
5x10^6	MQ1	10	2	90	5000000	4520000	5780000	31	28	3	20	16	4	20
5x10^6	MQ1	11	3	97	5000000	4850000	7430000	25	22	3	20	16	4	20
5x10^6	MQ1	12	3	97	5000000	4850000	7580000	26	24	2	20	16	4	20
5x10^6	MQ1	13	3	97	5000000	4850000	7360000	28	25	3	20	16	4	20
5x10^6	MQ1	14	3	97	5000000	4850000	5850000	27	22	5	20	16	4	20
5x10^6	MQ1	15	3	97	5000000	4850000	4500000	25	17	9	20	18	2	10
1x10^7	MQ1	1	1	98	10000000	9790000	11000000	29	27	1	20	15	5	25
1x10^7	MQ1	2	1	98	10000000	9790000	13600000	33	29	4	20	14	6	30
1x10^7	MQ1	3	1	98	10000000	9790000	10400000	29	28	1	20	14	6	30
1x10^7	MQ1	4	1	98	10000000	9790000	13500000	29	27	1	20	18	2	10
1x10^7	MQ1	5	1	98	10000000	9790000	12500000	30	26	5	20	17	3	15
1x10^7	MQ1	6	2	90	10000000	9040000	17500000	31	27	4	20	13	7	35
1x10^7	MQ1	7	2	90	10000000	9040000	27400000	37	30	7	20	14	6	30
1x10^7	MQ1	8	2	90	10000000	9040000	11100000	34	27	7	20	13	7	35
1x10^7	MQ1	9	2	90	10000000	9040000	12300000	34	28	6	20	15	5	25
1x10^7	MQ1	10	2	90	10000000	9040000	11600000	31	28	3	20	17	3	15
1x10^7	MQ1	11	3	97	10000000	9700000	16100000	25	22	3	20	13	7	35
1x10^7	MQ1	12	3	97	10000000	9700000	14100000	26	24	2	20	13	7	35
1x10^7	MQ1	13	3	97	10000000	9700000	15800000	28	25	3	20	14	6	30
1x10^7	MQ1	14	3	97	10000000	9700000	14600000	27	22	5	20	14	6	30
1x10^7	MQ1	15	3	97	10000000	9700000	15800000	25	17	9	20	17	3	15
2.5x10^7	MQ1	1	1	98	25000000	24500000	38500000	29	27	1	20	14	6	30
2.5x10^7	MQ1	2	1	98	25000000	24500000	25200000	33	29	4	20	15	5	25
2.5x10^7	MQ1	3	1	98	25000000	24500000	38900000	29	28	1	20	9	11	55
2.5x10^7	MQ1	4	1	98	25000000	24500000	36700000	29	27	1	20	15	5	25
2.5x10^7	MQ1	5	1	98	25000000	24500000	24900000	30	26	5	20	8	12	60
2.5x10^7	MQ1	6	2	90	25000000	22600000	39300000	31	27	4	20	13	7	35
2.5x10^7	MQ1	7	2	90	25000000	22600000	35700000	37	30	7	20	11	9	45
2.5x10^7	MQ1	8	2	90	25000000	22600000	19400000	34	27	7	20	16	4	20
2.5x10^7	MQ1	9	2	90	25000000	22600000	23000000	34	28	6	20	13	7	35
2.5x10^7	MQ1	10	2	90	25000000	22600000	19800000	31	28	3	20	15	5	25
2.5x10^7	MQ1	11	3	97	25000000	24200000	33500000	25	22	3	20	13	7	35
2.5x10^7	MQ1	12	3	97	25000000	24200000	26000000	26	24	2	20	14	6	30
2.5x10^7	MQ1	13	3	97	25000000	24200000	27300000	28	25	3	20	10	10	50
2.5x10^7	MQ1	14	3	97	25000000	24200000	27300000	27	22	5	20	8	12	60
2.5x10^7	MQ1	15	3	97	25000000	24200000	28200000	25	17	9	20	10	10	50
5x10^7	MQ1	1	1	98	50000000	49000000	61400000	29	27	1	20	8	12	60
5x10^7	MQ1	2	1	98	50000000	49000000	65900000	33	29	4	20	8	12	60
5x10^7	MQ1	3	1	98	50000000	49000000	52200000	29	28	1	20	6	14	70
5x10^7	MQ1	4	1	98	50000000	49000000	63800000	29	27	1	20	9	11	55
5x10^7	MQ1	5	1	98	50000000	49000000	70900000	30	26	5	20	7	13	65
5x10^7	MQ1	6	2	90	50000000	45200000	74200000	31	27	4	20	7	13	65
5x10^7	MQ1	7	2	90	50000000	45200000	82300000	37	30	7	20	6	14	70
5x10^7	MQ1	8	2	90	50000000	45200000	49900000	34	27	7	20	8	12	60
5x10^7	MQ1	9	2	90	50000000	45200000	55000000	34	28	6	20	5	15	75
5x10^7	MQ1	10	2	90	50000000	45200000	55300000	31	28	3	20	9	11	55
5x10^7	MQ1	11	3	97	50000000	48500000	68200000	25	22	3	20	5	15	75
5x10^7	MQ1	12	3	97	50000000	48500000	67100000	26	24	2	20	7	13	65
5x10^7	MQ1	13	3	97	50000000	48500000	55700000	28	25	3	20	7	13	65
5x10^7	MQ1	14	3	97	50000000	48500000	56500000	27	22	5	20	5	15	75
5x10^7	MQ1	15	3	97	50000000	48500000	60800000	25	17	9	20	6	14	70
Control	MQ1	1	1	0	0	0	91.6	29	27	1	20	20	0	0
Control	MQ1	2	1	0	0	0	96.9	33	29	4	20	19	1	5
Control	MQ1	3	1	0	0	0	190	29	28	1	20	19	1	5
Control	MQ1	4	1	0	0	0	0	29	27	1	20	20	0	0
Control	MQ1	5	1	0	0	0	95.8	30	26	5	20	19	1	5
Control	MQ1	6	2	0	0	0	0	31	27	4	20	20	0	0
Control	MQ1	7	2	0	0	0	137	37	30	7	20	18	2	10
Control	MQ1	8	2	0	0	0	185	34	27	7	20	20	0	0
Control	MQ1	9	2	0	0	0	82.1	34	28	6	20	19	1	5
Control	MQ1	10	2	0	0	0	0	31	28	3	20	20	0	0
Control	MQ1	11	3	0	0	0	248	25	22	3	20	20	0	0
Control	MQ1	12	3	0	0	0	108	26	24	2	20	18	2	10
Control	MQ1	13	3	0	0	0	0	28	25	3	20	20	0	0
Control	MQ1	14	3	0	0	0	97.5	27	22	5	20	19	1	5
Control	MQ1	15	3	0	0	0	113	25	17	9	20	20	0	0

## Sheet: temperature yield data
isolate	temperature	replica	temperature	day 7	day14	day21
MGV1	27	1	27	1500000	4750000	21000000
MGV1	27	2	27	2000000	2000000	20000000
MGV1	27	3	27	500000	3000000	23800000
MM2	27	1	27	4500000	10500000	53000000
MM2	27	2	27	3500000	7500000	32300000
MM2	27	3	27	7250000	14800000	40500000
MQ1	27	1	27	7000000	24800000	70500000
MQ1	27	2	27	6500000	13500000	81800000
MQ1	27	3	27	8500000	18500000	98500000
MGV1	33	1	33	0	500000	1250000
MGV1	33	2	33	0	750000	2750000
MGV1	33	3	33	250000	500000	3500000
MM2	33	1	33	0	0	0
MM2	33	2	33	0	0	0
MM2	33	3	33	0	0	0
MQ1	33	1	33	2250000	3750000	33000000
MQ1	33	2	33	9250000	8750000	19800000
MQ1	33	3	33	7750000	6500000	18500000
MGV1	21	1	21	250000	0	3250000
MGV1	21	2	21	0	250000	6500000
MGV1	21	3	21	250000	500000	2500000
MM2	21	1	21	1250000	1000000	15300000
MM2	21	2	21	750000	1000000	9250000
MM2	21	3	21	250000	2250000	13500000
MQ1	21	1	21	2000000	8500000	54300000
MQ1	21	2	21	2000000	6750000	34500000
MQ1	21	3	21	750000	6750000	80300000

## Sheet: temperature germination data
isolate	temperature	replica	temperature	8h	10h	14h	18h	24h
MGV1	27	1	27	0	0	0.67	0.89	1
MGV1	27	2	27	0	0.01	0.57	0.83	1
MGV1	27	3	27	0	0.04	0.58	0.84	1
MM2	27	1	27	0	0.02	0.32	0.72	0.95
MM2	27	2	27	0	0	0.34	0.8	0.97
MM2	27	3	27	0	0.14	0.33	0.82	0.98
MQ1	27	1	27	0.01	0.07	0.69	0.97	1
MQ1	27	2	27	0.01	0.05	0.63	0.98	1
MQ1	27	3	27	0	0.03	0.7	0.98	1
MGV1	21	1	21	0.01	0.02	0.07	0.36	0.51
MGV1	21	2	21	0	0.02	0.09	0.3	0.56
MGV1	21	3	21	0	0.01	0.09	0.23	0.56
MM2	21	1	21	0	0	0.18	0.68	0.78
MM2	21	2	21	0	0	0.06	0.5	0.81
MM2	21	3	21	0	0.01	0.1	0.57	0.79
MQ1	21	1	21	0.01	0.14	0.32	0.56	0.94
MQ1	21	2	21	0.01	0.05	0.34	1	1
MQ1	21	3	21	0.01	0.07	0.53	0.98	0.9
MGV1	33	1	33	0.02	0.18	0.27	0.53	0.66
MGV1	33	2	33	0.04	0.11	0.29	0.43	0.5
MGV1	33	3	33	0.08	0.23	0.26	0.39	0.54
MM2	33	1	33	0.01	0.03	0.28	0.56	0.78
MM2	33	2	33	0.01	0.07	0.29	0.51	0.89
MM2	33	3	33	0	0.09	0.41	0.67	0.77
MQ1	33	1	33	0.14	0.72	1	1	1
MQ1	33	2	33	0.11	0.98	0.99	0.99	1
MQ1	33	3	33	0.25	0.98	0.98	1	0.99

## Sheet: temperature growth data
isolate	temperature	replica	final diameter mm
MGV1	27	1	90
MGV1	27	2	90
MGV1	27	3	90
MGV1	27	4	90
MGV1	27	5	90
MGV1	27	6	90
MGV1	27	7	90
MGV1	27	8	90
MGV1	27	9	90
MGV1	27	10	90
MM2	27	1	71.04
MM2	27	2	70.12
MM2	27	3	63.21
MM2	27	4	71.55
MM2	27	5	68.12
MM2	27	6	62.93
MM2	27	7	70.68
MM2	27	8	70.15
MM2	27	9	73.24
MM2	27	10	69.95
MQ1	27	1	90
MQ1	27	2	90
MQ1	27	3	90
MQ1	27	4	90
MQ1	27	5	90
MQ1	27	6	90
MQ1	27	7	90
MQ1	27	8	90
MQ1	27	9	90
MQ1	27	10	90
MGV1	33	1	43.79
MGV1	33	2	36.75
MGV1	33	3	37.44
MGV1	33	4	28.75
MGV1	33	5	27.67
MGV1	33	6	32.59
MGV1	33	7	37.62
MGV1	33	8	31.65
MGV1	33	9	34.99
MGV1	33	10	44.44
MM2	33	1	35.18
MM2	33	2	31.25
MM2	33	3	33.75
MM2	33	4	33.22
MM2	33	5	32.76
MM2	33	6	29.34
MM2	33	7	31.04
MM2	33	8	32.87
MM2	33	9	33.54
MM2	33	10	32.21
MQ1	33	1	74.4
MQ1	33	2	73.78
MQ1	33	3	73.11
MQ1	33	4	75.35
MQ1	33	5	74.79
MQ1	33	6	75.72
MQ1	33	7	78.1
MQ1	33	8	77.03
MQ1	33	9	77.57
MQ1	33	10	77.94
MGV1	21	1	73.35
MGV1	21	2	68.67
MGV1	21	3	74.86
MGV1	21	4	76.86
MGV1	21	5	75.87
MGV1	21	6	67.78
MGV1	21	7	69.32
MGV1	21	8	64.62
MGV1	21	9	64.83
MGV1	21	10	75.75
MM2	21	1	49.37
MM2	21	2	48.9
MM2	21	3	50.13
MM2	21	4	47.98
MM2	21	5	50.18
MM2	21	6	48.39
MM2	21	7	49.78
MM2	21	8	51.28
MM2	21	9	50.39
MM2	21	10	50.27
MQ1	21	1	90
MQ1	21	2	90
MQ1	21	3	90
MQ1	21	4	83.25
MQ1	21	5	90
MQ1	21	6	90
MQ1	21	7	90
MQ1	21	8	90
MQ1	21	9	90
MQ1	21	10	88.78

## Sheet: temperature virulence data
isolate	temperature	replica	est concnetration	perc viability cfu	perc control viability	viable rate	total pupae	emerged	pupae mycosed	percent_dead
MGV1	27	1	10000000	100	100	10000000	5	4	1	20
MGV1	27	2	10000000	100	100	10000000	5	5	0	0
MGV1	27	3	10000000	100	100	10000000	5	3	2	40
MGV1	27	4	10000000	100	100	10000000	5	5	0	0
MGV1	27	5	10000000	100	100	10000000	5	4	1	20
MGV1	27	6	10000000	100	100	10000000	5	3	2	40
MGV1	27	7	10000000	100	100	10000000	5	3	2	40
MGV1	27	8	10000000	100	100	10000000	5	4	1	20
MM2	27	1	10000000	98	98	9800000	5	2	3	60
MM2	27	2	10000000	98	98	9800000	5	4	1	20
MM2	27	3	10000000	98	98	9800000	5	1	4	80
MM2	27	4	10000000	98	98	9800000	5	3	2	40
MM2	27	5	10000000	98	98	9800000	5	2	3	60
MM2	27	6	10000000	98	98	9800000	5	2	3	60
MM2	27	7	10000000	98	98	9800000	5	4	1	20
MM2	27	8	10000000	98	98	9800000	5	1	4	80
MQ1	27	1	10000000	88	88	8800000	5	0	5	100
MQ1	27	2	10000000	88	88	8800000	5	2	3	60
MQ1	27	3	10000000	88	88	8800000	5	0	5	100
MQ1	27	4	10000000	88	88	8800000	5	2	3	60
MQ1	27	5	10000000	88	88	8800000	5	0	5	100
MQ1	27	6	10000000	88	88	8800000	5	0	5	100
MQ1	27	7	10000000	88	88	8800000	5	0	5	100
MQ1	27	8	10000000	88	88	8800000	5	0	5	100
Control	27	1	0	0	0	0	5	4	0	0
Control	27	2	0	0	0	0	5	5	0	0
Control	27	3	0	0	0	0	5	5	0	0
Control	27	4	0	0	0	0	5	5	0	0
Control	27	5	0	0	0	0	5	4	0	0
Control	27	6	0	0	0	0	5	5	0	0
Control	27	7	0	0	0	0	5	5	0	0
Control	27	8	0	0	0	0	5	5	0	0
MGV1	21	1	10000000	82	82	8160000	5	4	1	20
MGV1	21	2	10000000	82	82	8160000	5	4	1	20
MGV1	21	3	10000000	82	82	8160000	5	2	3	60
MGV1	21	4	10000000	82	82	8160000	5	2	3	60
MGV1	21	5	10000000	82	82	8160000	5	1	4	80
MGV1	21	6	10000000	82	82	8160000	5	5	0	0
MGV1	21	7	10000000	82	82	8160000	5	3	2	40
MGV1	21	8	10000000	82	82	8160000	5	2	3	60
MM2	21	1	10000000	80	99	8000000	5	1	4	80
MM2	21	2	10000000	80	99	8000000	5	0	5	100
MM2	21	3	10000000	80	99	8000000	5	0	5	100
MM2	21	4	10000000	80	99	8000000	5	0	5	100
MM2	21	5	10000000	80	99	8000000	5	1	4	80
MM2	21	6	10000000	80	99	8000000	5	1	4	80
MM2	21	7	10000000	80	99	8000000	5	0	5	100
MM2	21	8	10000000	80	99	8000000	5	1	4	80
MQ1	21	1	10000000	99	100	9900000	5	1	4	80
MQ1	21	2	10000000	99	100	9900000	5	1	4	80
MQ1	21	3	10000000	99	100	9900000	5	2	3	60
MQ1	21	4	10000000	99	100	9900000	5	1	4	80
MQ1	21	5	10000000	99	100	9900000	5	1	4	80
MQ1	21	6	10000000	99	100	9900000	5	2	3	60
MQ1	21	7	10000000	99	100	9900000	5	1	4	80
MQ1	21	8	10000000	99	100	9900000	5	1	4	80
Control	21	1	0	0	0	0	5	5	5	100
Control	21	2	0	0	0	0	5	5	0	0
Control	21	3	0	0	0	0	5	5	0	0
Control	21	4	0	0	0	0	5	5	0	0
Control	21	5	0	0	0	0	5	5	0	0
Control	21	6	0	0	0	0	5	5	0	0
Control	21	7	0	0	0	0	5	5	0	0
Control	21	8	0	0	0	0	5	5	0	0
MGV1	33	1	10000000	4	82	367000	5	1	2	40
MGV1	33	2	10000000	4	82	367000	5	1	1	20
MGV1	33	3	10000000	4	82	367000	5	1	1	20
MGV1	33	4	10000000	4	82	367000	5	0	1	20
MGV1	33	5	10000000	4	82	367000	5	0	1	20
MGV1	33	6	10000000	4	82	367000	5	0	2	40
MGV1	33	7	10000000	4	82	367000	5	0	1	20
MGV1	33	8	10000000	4	82	367000	5	0	1	20
MM2	33	1	10000000	0	99	0	5	5	0	0
MM2	33	2	10000000	0	99	0	5	4	0	0
MM2	33	3	10000000	0	99	0	5	5	0	0
MM2	33	4	10000000	0	99	0	5	4	0	0
MM2	33	5	10000000	0	99	0	5	5	0	0
MM2	33	6	10000000	0	99	0	5	5	0	0
MM2	33	7	10000000	0	99	0	5	5	0	0
MM2	33	8	10000000	0	99	0	5	5	0	0
MQ1	33	1	10000000	99	100	9900000	5	0	5	100
MQ1	33	2	10000000	99	100	9900000	5	0	5	100
MQ1	33	3	10000000	99	100	9900000	5	0	5	100
MQ1	33	4	10000000	99	100	9900000	5	0	5	100
MQ1	33	5	10000000	99	100	9900000	5	0	5	100
MQ1	33	6	10000000	99	100	9900000	5	0	5	100
MQ1	33	7	10000000	99	100	9900000	5	0	5	100
MQ1	33	8	10000000	99	100	9900000	5	0	5	100
Control	33	1	0	0	0	0	5	4	0	0
Control	33	2	0	0	0	0	5	4	0	0
Control	33	3	0	0	0	0	5	5	0	0
Control	33	4	0	0	0	0	5	5	0	0
Control	33	5	0	0	0	0	5	5	0	0
Control	33	6	0	0	0	0	5	4	0	0
Control	33	7	0	0	0	0	5	4	0	0
Control	33	8	0	0	0	0	5	5	0	0
